# Supplementary material for: Fetal MRI radiomics: non-invasive and reproducible quantification of human lung maturity
Source: Eur Radiol. 2023 Jan 6;33(6):4205–13. doi: 10.1007/s00330-022-09367-1 (PMC10182107; doi:10.1007/s00330-022-09367-1)
Supplement: Supplementary file 2 — (XLSX 14 kb) [file 330_2022_9367_MOESM2_ESM.xlsx]

## Sheet: Sheet1
Feature class	Feature name	ICC axial vs. axial	ICC axial vs coronal
Shape	Elongation	0.835844	0.643863
	Flatness	0.832211	0.753622
	LeastAxisLength	0.964218	0.955133
	MajorAxisLength	0.993529	0.983107
	Maximum2DDiameterColumn	0.969007	0.925669
	Maximum2DDiameterRow	0.981245	0.921024
	Maximum2DDiameterSlice	0.97607	0.956473
	Maximum3DDiameter	0.985394	0.977678
	MeshVolume	0.995824	0.990391
	MinorAxisLength	0.981407	0.971709
	Sphericity	0.715405	0.681112
	SurfaceArea	0.99256	0.994719
	SurfaceVolumeRatio	0.957302	0.917769
	VoxelVolume	0.995914	0.99068
Firstorder	10Percentile	0.93452	0.668929
	90Percentile	0.962377	0.794108
	Energy	0.996163	0.957388
	Entropy	0.928162	0.815355
	InterquartileRange	0.891052	0.773088
	Kurtosis	0.332847	0.199218
	Maximum	0.820022	0.581091
	Mean	0.95621	0.760217
	MeanAbsoluteDeviation	0.93683	0.833593
	Median	0.958328	0.791207
	Minimum	0.666517	0.6928
	Range	0.775851	0.742459
	RobustMeanAbsoluteDeviation	0.915386	0.799663
	RootMeanSquared	0.957016	0.764483
	Skewness	0.763502	0.759601
	TotalEnergy	0.996163	0.957388
	Uniformity	0.904825	0.769505
	Variance	0.944255	0.821268
GLCM	Autocorrelation	0.82294	0.85285
	ClusterProminence	0.955148	0.778973
	ClusterShade	0.965813	0.943062
	ClusterTendency	0.950261	0.843121
	Contrast	0.914448	0.788353
	Correlation	0.845022	0.762026
	DifferenceAverage	0.926146	0.795151
	DifferenceEntropy	0.927204	0.822968
	DifferenceVariance	0.924601	0.823437
	Id	0.931582	0.77271
	Idm	0.929603	0.762758
	Idmn	0.559338	0.348791
	Idn	0.625765	0.37412
	Imc1	0.872987	0.735925
	Imc2	0.836784	0.663747
	InverseVariance	0.922741	0.769971
	JointAverage	0.823335	0.824767
	JointEnergy	0.873077	0.727518
	JointEntropy	0.928262	0.821456
	MaximumProbability	0.83441	0.698849
	SumEntropy	0.914646	0.813326
	SumSquares	0.947218	0.833678
GLRLM	GrayLevelNonUniformity	0.984185	0.931589
	GrayLevelNonUniformityNormalized	0.909837	0.775094
	GrayLevelVariance	0.94537	0.827523
	HighGrayLevelRunEmphasis	0.821168	0.85475
	LongRunEmphasis	0.922792	0.696125
	LongRunHighGrayLevelEmphasis	0.834501	0.852795
	LongRunLowGrayLevelEmphasis	0.661743	0.657732
	LowGrayLevelRunEmphasis	0.627732	0.624166
	RunEntropy	0.934458	0.835605
	RunLengthNonUniformity	0.995812	0.995039
	RunLengthNonUniformityNormalized	0.918882	0.745503
	RunPercentage	0.922967	0.724902
	RunVariance	0.923885	0.658895
	ShortRunEmphasis	0.918397	0.74135
	ShortRunHighGrayLevelEmphasis	0.818551	0.854958
	ShortRunLowGrayLevelEmphasis	0.619421	0.616227
GLSZM	GrayLevelNonUniformity	0.993116	0.989545
	GrayLevelNonUniformityNormalized	0.940792	0.782091
	GrayLevelVariance	0.952463	0.885708
	HighGrayLevelZoneEmphasis	0.791165	0.844627
	LargeAreaEmphasis	0.870564	0.637714
	LargeAreaHighGrayLevelEmphasis	0.913913	0.726429
	LargeAreaLowGrayLevelEmphasis	0.746368	0.667217
	LowGrayLevelZoneEmphasis	0.634836	0.650331
	SizeZoneNonUniformity	0.99217	0.984886
	SizeZoneNonUniformityNormalized	0.773218	0.587654
	SmallAreaEmphasis	0.770782	0.577639
	SmallAreaHighGrayLevelEmphasis	0.782864	0.850527
	SmallAreaLowGrayLevelEmphasis	0.636295	0.604302
	ZoneEntropy	0.926423	0.850983
	ZonePercentage	0.919199	0.777591
	ZoneVariance	0.869846	0.633664
GLDM	DependenceEntropy	0.927485	0.844432
	DependenceNonUniformity	0.992674	0.985614
	DependenceNonUniformityNormalized	0.934103	0.76863
	DependenceVariance	0.886851	0.591756
	GrayLevelNonUniformity	0.98262	0.923226
	GrayLevelVariance	0.944538	0.821044
	HighGrayLevelEmphasis	0.822744	0.855023
	LargeDependenceEmphasis	0.911688	0.66718
	LargeDependenceHighGrayLevelEmphasis	0.898598	0.781763
	LargeDependenceLowGrayLevelEmphasis	0.844935	0.79949
	LowGrayLevelEmphasis	0.628486	0.62184
	SmallDependenceEmphasis	0.927947	0.780913
	SmallDependenceHighGrayLevelEmphasis	0.782283	0.845584
	SmallDependenceLowGrayLevelEmphasis	0.540347	0.48069
