# Supplementary material for: Fetal MRI radiomics: non-invasive and reproducible quantification of human lung maturity
Source: Eur Radiol. 2023 Jan 6;33(6):4205–13. doi: 10.1007/s00330-022-09367-1 (PMC10182107; doi:10.1007/s00330-022-09367-1)
Supplement: Supplementary file 3 — (XLSX 9 kb) [file 330_2022_9367_MOESM3_ESM.xlsx]

## Sheet: Sheet1
Fetal pathology	Abnormal lung development	Number of cases
None	No	8 of 30 (26.7%)
Premature rupture of membranes with oligohydramnios and pulmonary hypoplasia	Yes	6 of 30 (20%)
Isolated asymmetry of ventricles	No	3 of 30 (10%)
Cardiac malformation	No	3 of 30 (10%)
Isolated mild ventriculomegaly	No	1 of 30 (3.3%)
Isolated macrocephaly	No	1 of 30 (3.3%)
Diastematomyelia	No	1 of 30 (3.3%)
Cleft lip and palate	No	1 of 30 (3.3%)
Intrapleural bronchopulmonary sequestration	Yes	1 of 30 (3.3%)
Hypoplastic kidneys with oligohydramnios and pulmonary hypoplasia	Yes	1 of 30 (3.3%)
Unilateral ureteral stenosis	No	1 of 30 (3.3%)
Posterior uretheral valve without oligohydramnios or pulmonary hypoplasia	No	1 of 30 (3.3%)
Autosomal recessive polycystic kidney disease with oligohydramnios and pulmonary hypoplasia	Yes	1 of 30 (3.3%)
Myopathy	No	1 of 30 (3.3%)
